# Supplementary material for: Pharmacokinetic Outcomes of the Interactions of Antiretroviral Agents with Food and Supplements: A Systematic Review and Meta-Analysis
Source: Nutrients. 2022 Jan 25;14(3):520. doi: 10.3390/nu14030520 (PMC8840371; doi:10.3390/nu14030520)
Supplement: Supplementary file 1 [file nutrients-14-00520-s001.zip]

Archive with 2 entries (2 files):
- supplementary material S1_search terms.pdf
- supplementary material S2_quality assessment.pdf
